# Supplementary material for: Travel health needs and experiences of people living with Parkinson’s disease and their carers: an exploratory qualitative study
Source: J Travel Med. 2026 Apr 9;33(4):taag027. doi: 10.1093/jtm/taag027 (PMC13217248; doi:10.1093/jtm/taag027)
Supplement: taag027_Supplemental_Files [file taag027_supplemental_files.zip]

Archive with 4 entries (4 files):
- Appendix-3-Consent_Form_Travel_PWPD_taag027.doc
- Appendix_1_COREQ_Checklist_taag027.pdf
- Appendix_2_PIL_Travel_PWPD_V2_Final_taag027.docx
- Appendix_4_FGD_Guide_ngomba_et_al_JTM_taag027.docx
